# Supplementary material for: Guiding prevention initiatives by applying network analysis to systems maps of adverse childhood experiences and adolescent suicide
Source: Netw Sci (Camb Univ Press). Author manuscript; Available in PMC 2024 Dec 11. (PMC11633372; doi:10.1017/nws.2024.8)
Supplement: Supplement1 [file NIHMS1998048-supplement-Supplement1.xlsx]

## Sheet: Sheet1
	Community	Node Count	Nodes
Louvain	ACE’s; underdeveloped understanding and cognition	9	Traumatic experience of the ACE, Not fully developed cognitive abilities, Insufficient understanding of the finality of suicide. Age of onset, Chronicity, Fearful of telling about the ACE, Others knew and didn't intervene, Physical traces of the ACE, Severity
	Personal and community acceptance of identity	15	Ability to express one self, Identity is outside the socially accepted norm in the community, Acceptance of one's identity, Multi-generational despair, Personal belief that one's identity is a choice, Personal belief that people are born this way, Sexual minority, Church stigmatization of LGBTQ or gender minority, Distress, Identity conflict, Diversity of norms in the community, Cohesion of famil…
	Familial Stress with a Focus on Parent Conflict	17	Parents' coping via substance use, Parental frustration, Conflict situation, Child escalation of conflicts, Parental conflict, Parental escalation of conflicts, Policies promoting parental health education, Family stress, Exposure to family stressors, Unsafe to go outside, Background stress, Economic Policies for ACEs, Invalidating family environment, Re-enactment of parental's ACEs, Lack of pare…
	Access to Health Care; Focus on Racial Barriers	21	Distrust of mental health, Access to health care services, Schools-based services and nurturing, Technology to access the system, Time and literacy to access resources, Working multiple jobs, Family risk factors, African/American, Anticipated negative treatment experience, Barriers to accessing mental health treatment for the individual, Past history of segregation in medical facilities, Unwillin…
	Societal Stigma Around Using Mental Health Care	22	Mental health disorders, Ability to work, Health insurance, Access to mental health care, Help-seeking behaviors, In-patient treatment, Stigma of mental health treatment, Mental health treatment, Child welfare intervention, Treatment of mental health issues, Feeling energetic and hopeful, Hopelessness, Feeling in pain and trapped, Culture of masculinity, Social norms focusing on independence / be…
	Parental and Community Socio-Economic Issues	32	Living in impoverished environment, Educational attainments, Exposure to violence, Feeling of insecurity, Household Challenges, Household dysfunction, Maternal age at childbirth, Mental illness in the family, Neighbourhood violence, Number of adults in the home, Parent’s incarceration, Parent’s substance use, Parental risk factors, Single parent household, Structural adversity, Arrest of parent, …
	Emotional Support from Parents; Use of Crisis Treatment	34	Child getting help, Hospitalized, Being in foster care, Separation, Crisis center, Care at home, Parental involvement in care, Post-attempt treatments, Visit to the ER, Lack of support, Parental lack of education on therapy, Policies preventing suicide attempt, Culture of secrecy, Stigma of embarassment, Denial of problem, Re-entry of parent, Disruptive events, Marital relationship stress, Divorc…
	Coping Skills; Interpersonal Relationships with Peers	42	(Unhealthy) coping strategies, Coping skills/resiliency, Peers' coping through substance use, Toxic stress, Substance abuse, Ability to protect self, Bullying, Abusive relationships with peers, Domestic violence, Harsh discipline, Age 10 - 17, Disruptive behaviors, Self-esteem, Emotional breakup and rejection, Genetic & environmental factor, Positive handling of stress, Vulnerability, School tole…
	ACEs Effect on Development	47	ACEs, Good education in early childhood, Ability to connect, Physical disability, ACEs of siblings, Child risk factors, Cultural norms that do not see ACEs as a problem, Death of a parent, Developmental transition, Frustrated stress response in parents, Healthy mentoring, Interpersonal problems, Maternal substance use during pregnancy, Nurturing environment, Peer victimization, Perceived ACE seve…
	Suicide Ideation and Attempts, Access to Means; Isolation	58	Supervised internet access, Ability to identify suicide methods, Lethality of method, Introduction of new lethal means, Access to lethal means, Looking for (new) means, Parents change practices at home, Policies preventing suicide completion, Removal of lethal means, Biological embedding of trauma in the family, Homelessness, Parental loss, Survived an attempt, Tribal community, Historical trauma…
	Access to Care; Socio-Economic Status; Community Connectedness	64	Access to immediate effective clinical care, Ability to safe life by treatment, Connectedness, Isolation, Institutional & cultural disparity and inequity, Physical Access to health care services, Low socio-economic status of the neighbourhood, Access to healthcare, Rural, Family financial stress, Access to services, Health education, Lack of transportation, Policies promoting access to healthcare…
Leiden	ACE’s; underdeveloped understanding and cognition	9	Traumatic experience of the ACE, Not fully developed cognitive abilities, Insufficient understanding of the finality of suicide, Age of onset, Chronicity, Fearful of telling about the ACE, Others knew and didn't intervene, Physical traces of the ACE, Severity
	Familial stress with a focus on parent conflict	18	Conflict situation, Child escalation of conflicts, Parental conflict, Parental escalation of conflicts, Policies promoting parental health education, Re-entry of parent, Disruptive events, Family stress, Exposure to family stressors, Unsafe to go outside, Background stress, Invalidating family environment, Lack of parental coping mechanisms, Stress, Success at school
	Access to Health Care; Focus on Racial Barriers	27	Distrust of mental health, Access to health care services, Institutional & cultural disparity and inequity, Schools-based services and nurturing, Technology to access the system, Time and literacy to access resources, Working multiple jobs, Family risk factors, African/American, Anticipated negative treatment experience, Barriers to accessing mental health treatment for the individual, Past histo…
	Personal and community acceptance of identity	28	Ability to express one self, Bullying, Identity is outside the socially accepted norm in the community, Acceptance of one's identity, Multi-generational despair, Personal belief that one's identity is a choice, Personal belief that people are born this way, Homelessness, Age 10 - 17, Feeling that your group is not valued, Burdensomness, Sexual minority, Church stigmatization of LGBTQ or gender mi…
	Household Challenges and Familial Stress	31	Household Challenges, Household dysfunction, Mental illness in the family, Nurturing environment, Parent’s substance use, Parental loss, Parental perpetration of ACE, Parental risk factors, Poor parenting skills, Single parent household, Caregivers' needs are unmet, Cultural norms supportive of spanking, Corporal punishment, Parents experienced corporal punishments as kids, Marital relationship s…
	Coping and Using Mental Health Services	33	(Unhealthy) coping strategies, Peers' coping through substance use, Toxic stress, Mental health disorders, Substance abuse, Ability to protect self, Ability to work, Health insurance, Access to mental health care, In-patient treatment, Stigma of mental health treatment, Mental health treatment, Child welfare intervention, Buying drugs in places with exposure to violence, Increased willingness to …
	Emotional support from parents; use of crisis treatment	35	Child getting help, Help-seeking behaviors, Health education, Hospitalized, Being in foster care, Crisis center, Care at home, Parental involvement in care, Post-attempt treatments, Visit to the ER, Lack of support, Parental lack of education on therapy, Policies preventing suicide attempt, Culture of secrecy, Stigma of embarassment, Denial of problem, Externally sought medical help, Parental inv…
	ACEs and Environmental Factors Affecting Development	53	ACEs Coping skills/resiliency, Good education in early childhood, Ability to connect, Physical disability, ACEs of siblings, Child risk factors, Cultural norms that do not see ACEs as a problem, Death of a parent, Developmental transition, Frustrated stress response in parents, Harsh discipline, Healthy mentoring, Interpersonal problems, Involvement with the justice system, Maternal substance use…
	Socio-Economic Factors; Focus on Discrimination	62	Physical Access to health care services, Low socio-economic status of the neighbourhood, Access to healthcare, Rural, Family financial stress, Access to services, Lack of transportation, Living in impoverished environment, Policies promoting access to healthcare service and delivery, Poverty, Psychological harm on parents, Relocation of existing services, Domestic violence, Educational attainment…
	Suicide Ideation and Attempts; Connectedness/Isolation; Access to Means	65	Supervised internet access, Ability to identify suicide methods, Access to immediate effective clinical care, Ability to safe life by treatment, Connectedness, Isolation, Lethality of method, Abusive relationships with peers, Introduction of new lethal means, Access to lethal means, Looking for (new) means, Parents change practices at home, Policies preventing suicide completion, Removal of letha…
