# Supplementary material for: Guiding prevention initiatives by applying network analysis to systems maps of adverse childhood experiences and adolescent suicide
Source: Netw Sci (Camb Univ Press). Author manuscript; Available in PMC 2024 Dec 11. (PMC11633372; doi:10.1017/nws.2024.8)
Supplement: Supplement2 [file NIHMS1998048-supplement-Supplement2.xlsx]

## Sheet: Sheet1
Concept	Socio-Ecological Category Added	Prevention Strategy Added
Advantaged group	Connectedness
Child welfare intervention		Support
Death of a parent		Economic
Distrust of mental health		Support
Exposure to violence		Economic
Gender-based violence		Coping
Genetic & environmental factor	Community	Care
Health education		Economic
Health insurance	Relationship
Informing friends of intention		Connectedness
Invalidating family environment		Environments
Mental disability		Coping
Mental illness in the family		Coping
Number of adults in the home		Coping
Parental loss		Support
Quality childcare		Economic
Quality of health		Support
Reactive act of suicide	Relationship	Coping
Ruminative thoughts about dying		Support
Schools-based services and nurturing		Economic
Segregated living		Environments
Sexual minority	Community
Stigma of embarassment		Coping
Stigmatization of group	Community
Structural adversity		Connectedness
Structural racism		Connectedness
Substance abuse		Coping
Substance use treatment		Coping
Suicide ideation		Environments
Suicides among friends		Coping
Time and literacy to access resources		Economic
Treatment of mental health issues	Relationship, Community
Tribal Community		Environments
Unwillingness to access medical services		Support
Victimisation of Children		Support
Welcoming and supporting church		Environments
